# Supplementary material for: Fungal–Mineral Interaction: Astrobiology Insights from Iron-Rich Mineral Alteration by an Extremophile Black Fungus
Source: JACS Au. 2025 Dec 15;6(1):446–59. doi: 10.1021/jacsau.5c01365 (PMC12848704; doi:10.1021/jacsau.5c01365)
Supplement: Supplementary file 1 [file au5c01365_si_001.xlsx]

## Sheet: General iron metabolism
qseqid	sseqid	sstart	send	evalue	pident	qframe	sframe
ARN1	JAZDCV010000027.1	20052	21572	7.79e-136	42.636	0	3
ARN1	JAZDCV010000027.1	8264	10141	3.03e-26	22.414	0	2
ARN1	JAZDCV010000027.1	111338	110577	2.74e-20	25.391	0	-2
ARN1	JAZDCV010000027.1	110490	109735	2.74e-20	23.954	0	-1
ARN1	JAZDCV010000008.1	779095	780852	9.87e-132	39.232	0	1
ARN1	JAZDCV010000008.1	13314	14828	7.83e-33	23.274	0	3
ARN1	JAZDCV010000008.1	1269828	1269130	1.29e-07	23.729	0	-3
ARN1	JAZDCV010000007.1	687136	688788	1.73e-122	36.993	0	1
ARN1	JAZDCV010000006.1	400951	399263	1.29e-121	38.169	0	-2
ARN1	JAZDCV010000006.1	449299	447716	1.64e-37	26.182	0	-2
ARN1	JAZDCV010000006.1	1305379	1306818	8.07e-37	25.502	0	1
ARN1	JAZDCV010000006.1	1419515	1420642	1.09e-15	25.916	0	2
ARN1	JAZDCV010000026.1	282926	284587	4.1e-113	36.522	0	2
ARN1	JAZDCV010000016.1	77743	76187	1.21e-38	25.813	0	-2
ARN1	JAZDCV010000005.1	1034103	1032454	5.23e-35	25.442	0	-2
ARN1	JAZDCV010000005.1	1565428	1566657	1.34e-28	24.235	0	1
ARN1	JAZDCV010000005.1	1565142	1565369	1.34e-28	32.895	0	3
ARN1	JAZDCV010000005.1	404814	405935	1.05e-11	23.671	0	3
ARN1	JAZDCV010000005.1	70095	69493	1.31e-07	25.366	0	-2
ARN1	JAZDCV010000001.1	50657	48993	2.92e-34	23.322	0	-2
ARN1	JAZDCV010000022.1	443556	445004	1.57e-32	26.423	0	3
ARN1	JAZDCV010000015.1	428858	430087	4.43e-20	23.333	0	2
ARN1	JAZDCV010000044.1	36829	36011	1.52e-19	30.108	0	-1
ARN1	JAZDCV010000044.1	37556	37338	1.22e-09	28.767	0	-3
ARN1	JAZDCV010000044.1	37242	36976	1.22e-09	23.596	0	-2
ARN1	JAZDCV010000020.1	512225	513508	3.48e-17	25.282	0	2
ARN1	JAZDCV010000020.1	511795	512085	1.46e-11	31.959	0	1
ARN1	JAZDCV010000024.1	188499	187969	7.99e-17	27.684	0	-2
ARN1	JAZDCV010000024.1	187293	186865	2.33e-08	29.73	0	-2
ARN1	JAZDCV010000039.1	62176	63138	2.24e-06	23.977	0	1
CCC1	JAZDCV010000002.1	274713	275294	2.12e-49	54.592	0	3
CCC1	JAZDCV010000002.1	1292399	1292139	3.54e-24	58.621	0	-2
CCC1	JAZDCV010000038.1	132655	132362	8.16e-21	47.959	0	-2
FET3	JAZDCV010000007.1	900935	899229	0	51.22	0	-1
FET3	JAZDCV010000002.1	2244948	2243182	0	48.322	0	-1
FET3	JAZDCV010000012.1	1013988	1014743	8.74e-92	32.806	0	3
FET3	JAZDCV010000012.1	1014785	1015138	8.74e-92	43.902	0	2
FET3	JAZDCV010000012.1	1013636	1013950	8.74e-92	43.81	0	2
FET3	JAZDCV010000012.1	1015194	1015289	8.74e-92	46.875	0	3
FET3	JAZDCV010000012.1	654233	652770	2.36e-35	27.725	0	-3
FET3	JAZDCV010000001.1	2857621	2859027	6.2e-50	30.816	0	1
FET3	JAZDCV010000001.1	432690	431422	4.72e-22	26.067	0	-1
FET3	JAZDCV010000001.1	187921	187454	4.67e-20	35	0	-3
FET3	JAZDCV010000001.1	980490	980957	3.55e-17	33.742	0	3
FET3	JAZDCV010000001.1	186445	186131	2.2e-15	39.048	0	-3
FET3	JAZDCV010000001.1	2934422	2935051	1.48e-13	27.143	0	2
FET3	JAZDCV010000008.1	443100	444677	4.2e-46	27.717	0	3
FET3	JAZDCV010000008.1	486135	485779	6.95e-18	41.322	0	-3
FET3	JAZDCV010000008.1	485328	484474	3.3e-06	23.659	0	-3
FET3	JAZDCV010000046.1	36769	35351	6.2e-31	25.761	0	-2
FET3	JAZDCV010000046.1	5403	5233	2.58e-08	42.105	0	-3
FET3	JAZDCV010000046.1	5189	5097	2.58e-08	43.75	0	-1
FET3	JAZDCV010000046.1	3751	3545	5.29e-06	31.944	0	-2
FET3	JAZDCV010000032.1	251325	251522	6.73e-20	42.424	0	3
FET3	JAZDCV010000032.1	251635	251937	6.73e-20	28.571	0	1
FET3	JAZDCV010000032.1	252036	252140	6.73e-20	42.857	0	3
FET3	JAZDCV010000032.1	252574	252990	6.89e-15	34.416	0	1
FET3	JAZDCV010000036.1	172632	173066	7.99e-20	38.514	0	3
FET3	JAZDCV010000005.1	1420446	1421465	1.18e-18	26.761	0	3
FET3	JAZDCV010000005.1	1419815	1420201	6.39e-15	33.333	0	2
FET3	JAZDCV010000018.1	286265	285948	4.17e-17	41.121	0	-1
FET3	JAZDCV010000018.1	285049	284618	7.28e-14	33.987	0	-2
FET3	JAZDCV010000029.1	211490	210858	9.4e-16	30.374	0	-1
FET3	JAZDCV010000045.1	45258	45620	1.88e-13	33.058	0	3
FET3	JAZDCV010000045.1	45074	45208	1.88e-13	40.426	0	2
FET4	JAZDCV010000034.1	53414	54853	8.26e-61	29.685	0	2
FET4	JAZDCV010000002.1	309384	308080	2.11e-60	32.043	0	-1
FETC	JAZDCV010000007.1	900935	899187	0	53.492	0	-1
FETC	JAZDCV010000002.1	2244969	2243200	0	49.916	0	-1
FETC	JAZDCV010000012.1	1013985	1014743	6.03e-131	45.85	0	3
FETC	JAZDCV010000012.1	1013648	1013947	6.03e-131	55	0	2
FETC	JAZDCV010000012.1	1014761	1015138	6.03e-131	42.969	0	2
FETC	JAZDCV010000012.1	1015194	1015349	6.03e-131	59.615	0	3
FETC	JAZDCV010000012.1	654278	652779	1.3e-44	29.623	0	-3
FETC	JAZDCV010000001.1	2857618	2859027	4.71e-48	32.535	0	1
FETC	JAZDCV010000001.1	187924	187454	5.51e-25	37.342	0	-3
FETC	JAZDCV010000001.1	432690	431452	3.42e-23	26.136	0	-1
FETC	JAZDCV010000001.1	980493	980903	2.32e-19	38.406	0	3
FETC	JAZDCV010000001.1	186454	186140	8.9e-16	41.905	0	-3
FETC	JAZDCV010000001.1	2934143	2935039	5.46e-13	26.623	0	2
FETC	JAZDCV010000001.1	981279	982247	5.87e-09	22.157	0	3
FETC	JAZDCV010000008.1	443100	444683	3.34e-44	27.726	0	3
FETC	JAZDCV010000008.1	486117	485779	1.57e-18	42.105	0	-3
FETC	JAZDCV010000008.1	485328	484351	6.4e-09	22.527	0	-3
FETC	JAZDCV010000005.1	1419776	1420372	1.74e-43	32.02	0	2
FETC	JAZDCV010000005.1	1420452	1421477	1.74e-43	26.286	0	3
FETC	JAZDCV010000046.1	37072	35252	5.6e-42	27.592	0	-2
FETC	JAZDCV010000046.1	3832	3410	1.19e-12	29.371	0	-2
FETC	JAZDCV010000046.1	3935	3876	1.19e-12	50	0	-1
FETC	JAZDCV010000046.1	5457	5233	2.61e-11	42.105	0	-3
FETC	JAZDCV010000046.1	5186	5097	2.61e-11	50	0	-1
FETC	JAZDCV010000036.1	172680	173078	1.8e-21	38.806	0	3
FETC	JAZDCV010000032.1	251241	251543	3.58e-21	38.235	0	3
FETC	JAZDCV010000032.1	251635	251976	3.58e-21	26.05	0	1
FETC	JAZDCV010000032.1	252036	252146	3.58e-21	40.541	0	3
FETC	JAZDCV010000032.1	252577	253065	4.16e-15	29.885	0	1
FETC	JAZDCV010000018.1	286310	285939	2.27e-18	40.323	0	-1
FETC	JAZDCV010000018.1	285070	284651	5.68e-18	36.62	0	-2
FETC	JAZDCV010000029.1	211667	210747	1.26e-15	26.582	0	-1
FETC	JAZDCV010000045.1	45258	45602	1.01e-13	36.207	0	3
FETC	JAZDCV010000045.1	45068	45208	1.01e-13	46.939	0	2
FETC	JAZDCV010000045.1	47136	47198	9.14e-08	76.19	0	3
FETC	JAZDCV010000045.1	46931	47095	9.14e-08	36.207	0	2
FETC	JAZDCV010000064.1	7807	7890	3.28e-08	57.143	0	1
FETC	JAZDCV010000064.1	7601	7765	3.28e-08	36.207	0	2
FETC	JAZDCV010000064.1	5992	6231	3.99e-07	36.25	0	1
FETC	JAZDCV010000064.1	5886	5942	3.99e-07	52.632	0	3
FETC	JAZDCV010000009.1	1257945	1257655	6.14e-07	31.683	0	-1
FETC	JAZDCV010000009.1	1258090	1258004	6.14e-07	44.828	0	-3
FRE1	JAZDCV010000002.1	1370441	1371883	2.92e-23	25.714	0	2
FRE1	JAZDCV010000002.1	1059324	1059142	2.47e-07	39.344	0	-1
FRE1	JAZDCV010000029.1	3930	3172	3.28e-23	28.09	0	-3
FRE1	JAZDCV010000001.1	2372927	2371524	4.01e-19	23.03	0	-2
FRE1	JAZDCV010000009.1	151228	150083	2.59e-18	24.87	0	-3
FRE1	JAZDCV010000009.1	1133490	1132111	1.18e-15	21.996	0	-1
FRE1	JAZDCV010000009.1	105464	104643	1.19e-08	23.368	0	-2
FRE1	JAZDCV010000009.1	1140429	1139617	3.94e-06	24.014	0	-1
FRE1	JAZDCV010000019.1	423797	424660	1.85e-17	24.092	0	2
FRE1	JAZDCV010000023.1	244865	246226	3.38e-17	23.355	0	2
FRE1	JAZDCV010000062.1	4071	5450	2.37e-16	21.739	0	3
FRE1	JAZDCV010000014.1	222478	221099	2.01e-14	20.808	0	-2
FRE1	JAZDCV010000021.1	71975	73090	2.4e-10	21.945	0	2
FRE1	JAZDCV010000021.1	9705	10238	2.47e-06	23.656	0	3
FRE1	JAZDCV010000034.1	72292	73035	1.13e-07	22.761	0	1
FRE1	JAZDCV010000012.1	456028	455594	6.32e-07	29.677	0	-1
FRE1	JAZDCV010000039.1	4810	4995	1.64e-06	38.71	0	1
FTR1	JAZDCV010000007.1	902222	903223	1.61e-86	52.647	0	2
FTR1	JAZDCV010000002.1	2246100	2247203	4.56e-74	47.09	0	3
FTRA	JAZDCV010000007.1	902186	903262	6.19e-124	56.077	0	2
FTRA	JAZDCV010000002.1	2246064	2247023	2.65e-114	56.832	0	3
HMX1	JAZDCV010000004.1	189256	188576	4.8e-11	22.134	0	-2
SEF1	JAZDCV010000009.1	767753	766722	1.54e-28	27.322	0	-2
SEF1	JAZDCV010000009.1	561146	561565	3.37e-11	29.577	0	2
SEF1	JAZDCV010000009.1	768107	767901	1.32e-06	34.783	0	-2
SEF1	JAZDCV010000026.1	131402	129882	5.47e-26	23.858	0	-1
SEF1	JAZDCV010000034.1	158737	157121	1.5e-21	25.084	0	-2
SEF1	JAZDCV010000003.1	2309458	2308964	5e-12	32.558	0	-3
SEF1	JAZDCV010000015.1	196958	196521	4.45e-11	29.73	0	-3
SEF1	JAZDCV010000007.1	598866	598426	6.56e-11	28	0	-3
SEF1	JAZDCV010000030.1	122509	122048	1.29e-10	29.114	0	-2
SEF1	JAZDCV010000013.1	590335	590748	4.53e-10	34.028	0	1
SEF1	JAZDCV010000004.1	3861	4298	4.53e-10	30.201	0	3
SEF1	JAZDCV010000004.1	729175	728696	5.3e-07	28.313	0	-2
SEF1	JAZDCV010000004.1	3331	3444	7.48e-06	55.263	0	1
SEF1	JAZDCV010000002.1	970360	970794	1.33e-08	30.719	0	1
SEF1	JAZDCV010000017.1	581974	582339	1.32e-06	30.4	0	1
SEF1	JAZDCV010000018.1	21830	21396	5.61e-06	28.105	0	-1
SFU1	JAZDCV010000016.1	341740	341018	5.51e-43	41.909	0	-2
SFU1	JAZDCV010000016.1	341251	341126	9.65e-11	61.905	0	-2
SFU1	JAZDCV010000026.1	160679	160449	2.83e-14	45.455	0	-1
SFU1	JAZDCV010000026.1	160676	160554	7.29e-08	51.22	0	-1
SFU1	JAZDCV010000021.1	355161	355012	2.35e-12	56	0	-2
SFU1	JAZDCV010000021.1	355161	355006	3.16e-08	46.429	0	-2
STR1	JAZDCV010000006.1	1305412	1306821	3.69e-62	36.17	0	1
STR1	JAZDCV010000006.1	449107	447710	4.65e-52	34.402	0	-2
STR1	JAZDCV010000006.1	400990	399251	4.95e-50	31.525	0	-2
STR1	JAZDCV010000006.1	1419344	1420633	1.22e-35	30.575	0	2
STR1	JAZDCV010000006.1	1419061	1419285	1.22e-35	37.333	0	1
STR1	JAZDCV010000001.1	50348	48954	7.75e-61	33.827	0	-2
STR1	JAZDCV010000008.1	779338	780861	2.63e-57	34.563	0	1
STR1	JAZDCV010000008.1	13602	14858	9.52e-42	31.19	0	3
STR1	JAZDCV010000027.1	20112	21584	8.09e-54	33.943	0	3
STR1	JAZDCV010000027.1	8561	10078	5.18e-40	29.528	0	2
STR1	JAZDCV010000027.1	111299	110802	7.29e-11	31.928	0	-2
STR1	JAZDCV010000007.1	687004	688785	7.97e-53	30.846	0	1
STR1	JAZDCV010000005.1	1565428	1566606	5.77e-51	36.09	0	1
STR1	JAZDCV010000005.1	1565130	1565369	5.77e-51	37.5	0	3
STR1	JAZDCV010000005.1	1034085	1032544	3.22e-48	33.333	0	-2
STR1	JAZDCV010000005.1	404835	406169	1.19e-06	22.581	0	3
STR1	JAZDCV010000015.1	428873	430207	9.65e-44	30.337	0	2
STR1	JAZDCV010000022.1	443544	444935	6.17e-40	34.483	0	3
STR1	JAZDCV010000026.1	283097	284563	1.18e-38	30.769	0	2
STR1	JAZDCV010000020.1	512135	513436	2.03e-34	28.959	0	2
STR1	JAZDCV010000020.1	511789	512082	2.03e-34	34.694	0	1
STR1	JAZDCV010000044.1	36748	36011	5.41e-23	36.179	0	-1
STR1	JAZDCV010000044.1	37242	36964	2.01e-15	29.032	0	-2
STR1	JAZDCV010000044.1	37562	37338	2.01e-15	46.667	0	-3
STR1	JAZDCV010000024.1	188508	188086	1.56e-20	40.426	0	-2
STR1	JAZDCV010000024.1	187563	186895	2.53e-20	32.287	0	-2
STR1	JAZDCV010000016.1	77617	76301	1.39e-18	24.777	0	-2
STR1	JAZDCV010000003.1	2151922	2151314	1.03e-08	25.339	0	-3

## Sheet: Sid genes
qseqid	sseqid	sstart	send	evalue	pident	qframe	sframe
SidA	JAZDCV010000005.1	805352	806749	1.23e-153	53.151	0	2
SidA	JAZDCV010000006.1	1330243	1331475	4.57e-49	29.478	0	1
SidC	JAZDCV010000005.1	797697	789775	0	26.426	0	-2
SidC	JAZDCV010000005.1	804006	796279	7.85e-175	25.221	0	-2
SidC	JAZDCV010000005.1	803895	798181	4.29e-158	27.17	0	-2
SidC	JAZDCV010000005.1	797685	792889	3.9e-138	26.195	0	-2
SidC	JAZDCV010000005.1	796074	793030	1.94e-96	27.718	0	-2
SidC	JAZDCV010000005.1	800760	798019	2.29e-72	27.059	0	-2
SidC	JAZDCV010000005.1	1551327	1548529	1.57e-65	26.065	0	-2
SidC	JAZDCV010000005.1	799338	796345	3.67e-57	24.621	0	-2
SidC	JAZDCV010000005.1	1551369	1548526	9.55e-53	25.121	0	-2
SidC	JAZDCV010000005.1	1551303	1548634	2e-49	23.78	0	-2
SidC	JAZDCV010000005.1	1549710	1548529	1.49e-19	26.588	0	-2
SidC	JAZDCV010000005.1	792807	791239	5.63e-17	23.01	0	-2
SidC	JAZDCV010000005.1	1547772	1546525	1.43e-12	24.598	0	-2
SidC	JAZDCV010000005.1	1547352	1546525	5.57e-11	25.773	0	-2
SidC	JAZDCV010000006.1	1335717	1338731	3.49e-61	25.206	0	3
SidC	JAZDCV010000006.1	1335693	1338728	6.48e-59	24.704	0	3
SidC	JAZDCV010000006.1	1335963	1338629	1.79e-54	25.176	0	3
SidC	JAZDCV010000006.1	1339209	1341188	1.42e-29	24.493	0	3
SidC	JAZDCV010000006.1	1339203	1341041	1.27e-18	24.215	0	3
SidC	JAZDCV010000006.1	1339881	1341479	4.38e-17	22.928	0	3
SidC	JAZDCV010000006.1	1337568	1338728	1.74e-13	22.062	0	3
SidC	JAZDCV010000006.1	1339329	1341134	9.24e-12	22.424	0	3
SidC	JAZDCV010000006.1	1337499	1338359	1.47e-06	22.654	0	3
SidC	JAZDCV010000026.1	314904	315749	1.57e-29	22.936	0	3
SidC	JAZDCV010000026.1	314174	314863	1.57e-29	25.794	0	2
SidC	JAZDCV010000026.1	314967	315599	8.52e-28	31.356	0	3
SidC	JAZDCV010000026.1	314252	314851	8.52e-28	31.304	0	2
SidC	JAZDCV010000026.1	314916	315569	1.34e-14	28.685	0	3
SidC	JAZDCV010000002.1	1237395	1235818	2.01e-26	25.217	0	-1
SidC	JAZDCV010000002.1	1237428	1235719	1.75e-24	24.465	0	-1
SidC	JAZDCV010000002.1	1237524	1235764	8.37e-18	23.323	0	-1
SidC	JAZDCV010000020.1	419300	420106	7.76e-20	31.333	0	2
SidC	JAZDCV010000020.1	419447	420100	3.91e-18	33.193	0	2
SidC	JAZDCV010000020.1	419438	420094	9.76e-17	30	0	2
SidC	JAZDCV010000020.1	418542	419045	6.06e-13	31.214	0	3
SidC	JAZDCV010000020.1	299357	298326	5.19e-08	23.117	0	-3
SidC	JAZDCV010000020.1	418671	419126	6.8e-07	27.811	0	3
SidC	JAZDCV010000020.1	418665	419030	7.46e-07	30.645	0	3
SidC	JAZDCV010000004.1	1219644	1220741	1.61e-19	26.385	0	3
SidC	JAZDCV010000004.1	1219401	1220777	1.77e-13	23.941	0	3
SidC	JAZDCV010000004.1	1219389	1221143	1.02e-10	21.635	0	3
SidC	JAZDCV010000012.1	431911	432690	1.34e-10	28.148	0	1
SidC	JAZDCV010000013.1	675550	676629	5.98e-10	23.919	0	1
SidC	JAZDCV010000013.1	675550	676485	6.67e-08	25	0	1
SidC	JAZDCV010000019.1	5101	3968	1.01e-08	24.582	0	-1
SidC	JAZDCV010000010.1	177051	175957	1.27e-08	23.632	0	-2
SidC	JAZDCV010000003.1	1323556	1322366	9.24e-08	23.684	0	-3
SidC	JAZDCV010000018.1	153622	152978	2.47e-07	29.258	0	-2
SidC	JAZDCV010000009.1	452934	454358	2.88e-07	23.108	0	3
SidC	JAZDCV010000001.1	1618834	1618193	3.99e-07	26.316	0	-3
SidC	JAZDCV010000001.1	1614103	1613318	2.31e-06	24.828	0	-3
SidC	JAZDCV010000023.1	437728	437255	1.06e-06	32.317	0	-1
SidC	JAZDCV010000034.1	213122	212502	1.63e-06	27.273	0	-1
SidC	JAZDCV010000039.1	69668	69039	9.67e-06	23.913	0	-1
SidD	JAZDCV010000006.1	1335132	1341344	0	58.285	0	3
SidD	JAZDCV010000005.1	1551609	1547857	0	43.331	0	-2
SidD	JAZDCV010000005.1	1547769	1546324	4.04e-84	37.81	0	-2
SidD	JAZDCV010000005.1	800484	797842	6.22e-75	27.949	0	-2
SidD	JAZDCV010000005.1	795975	792940	5.8e-72	26.735	0	-2
SidD	JAZDCV010000005.1	804039	801013	3.6e-64	26.667	0	-2
SidD	JAZDCV010000005.1	1550454	1548526	1.53e-58	27.471	0	-2
SidD	JAZDCV010000005.1	799893	798112	8.3e-32	24.228	0	-2
SidD	JAZDCV010000005.1	795048	793177	9.18e-29	25.263	0	-2
SidD	JAZDCV010000005.1	1547766	1546513	2.81e-23	24.709	0	-2
SidD	JAZDCV010000005.1	803277	801241	3.12e-21	23.256	0	-2
SidD	JAZDCV010000005.1	797715	796408	1.22e-19	21.67	0	-2
SidD	JAZDCV010000005.1	792798	791494	2.61e-19	23.714	0	-2
SidD	JAZDCV010000005.1	791139	789889	4.5e-12	26.49	0	-2
SidD	JAZDCV010000005.1	792957	791452	5.7e-11	21.815	0	-2
SidD	JAZDCV010000005.1	797622	796459	1.31e-08	24.088	0	-2
SidD	JAZDCV010000026.1	314919	316403	3.67e-44	23.951	0	3
SidD	JAZDCV010000026.1	314129	314824	3.67e-44	28.235	0	2
SidD	JAZDCV010000026.1	313142	313696	2.45e-08	23.784	0	2
SidD	JAZDCV010000004.1	1219407	1220750	1.74e-31	28.696	0	3
SidD	JAZDCV010000004.1	1220022	1220750	1.08e-09	22.989	0	3
SidD	JAZDCV010000004.1	1218637	1219239	2.02e-09	27.723	0	1
SidD	JAZDCV010000002.1	1236690	1235743	3.92e-24	30.372	0	-1
SidD	JAZDCV010000002.1	1237536	1237033	5.44e-08	24.26	0	-1
SidD	JAZDCV010000002.1	1236525	1235824	8e-06	23.897	0	-1
SidD	JAZDCV010000020.1	419435	420100	1.23e-17	31.321	0	2
SidD	JAZDCV010000020.1	418581	419138	1.83e-06	25.532	0	3
SidD	JAZDCV010000025.1	118046	118405	1.52e-17	34.677	0	2
SidD	JAZDCV010000025.1	118498	118617	1.52e-17	45	0	1
SidD	JAZDCV010000025.1	117040	117450	1.35e-07	29.286	0	1
SidD	JAZDCV010000021.1	173244	174062	3.35e-06	23.986	0	3
SidF	JAZDCV010000006.1	1343033	1342050	8.5e-162	56.495	0	-1
SidF	JAZDCV010000006.1	1341979	1341608	8.5e-162	76.613	0	-2
SidF	JAZDCV010000005.1	1554417	1553443	6.73e-102	40.964	0	-2
SidF	JAZDCV010000005.1	1553381	1553076	6.73e-102	58.824	0	-3
SidF	JAZDCV010000033.1	110207	111007	2.04e-33	32.117	0	2
SidG	JAZDCV010000044.1	39873	39280	8.71e-71	55.051	0	-2
SidH	JAZDCV010000003.1	333739	332906	9.16e-76	46.043	0	-3
SidH	JAZDCV010000006.1	1343719	1344366	4.19e-68	53.704	0	1
SidH	JAZDCV010000006.1	1343432	1343656	6.15e-18	57.333	0	2
SidH	JAZDCV010000006.1	675171	674737	3.48e-11	31.507	0	-3
SidH	JAZDCV010000008.1	172153	173253	7.66e-60	37.057	0	1
SidH	JAZDCV010000023.1	166420	167172	1.87e-31	34.783	0	1
SidH	JAZDCV010000050.1	21034	20612	7.16e-26	43.262	0	-1
SidH	JAZDCV010000050.1	21515	21165	1.04e-25	46.154	0	-3
SidH	JAZDCV010000004.1	719872	719270	1.99e-22	32.039	0	-2
SidH	JAZDCV010000004.1	720048	719911	1.99e-22	26.087	0	-3
SidH	JAZDCV010000004.1	210682	211401	5.12e-16	29.268	0	1
SidH	JAZDCV010000001.1	1535975	1535409	1.81e-19	34.197	0	-2
SidH	JAZDCV010000001.1	1911117	1910251	1.29e-18	26.333	0	-1
SidH	JAZDCV010000001.1	1329477	1330082	9.04e-13	30.332	0	3
SidH	JAZDCV010000001.1	2789003	2789644	2.14e-10	24.215	0	2
SidH	JAZDCV010000012.1	434662	435396	1.32e-16	27.935	0	1
SidH	JAZDCV010000012.1	42469	41999	1.21e-15	30.818	0	-1
SidH	JAZDCV010000013.1	1036539	1037123	7.58e-13	28.079	0	3
SidH	JAZDCV010000035.1	95834	95334	9.02e-13	27.219	0	-3
SidH	JAZDCV010000026.1	296121	295780	3.71e-11	33.333	0	-3
SidH	JAZDCV010000020.1	103447	103608	4.1e-10	44.444	0	1
SidH	JAZDCV010000020.1	103746	104249	1.92e-08	28.655	0	3
SidH	JAZDCV010000039.1	105153	105863	9.93e-10	22.822	0	3
SidH	JAZDCV010000005.1	633856	634443	3.83e-07	24.51	0	1
SidH	JAZDCV010000032.1	110707	110967	9.92e-07	31.034	0	1
SidH	JAZDCV010000022.1	195771	195604	1.11e-06	36.842	0	-1
SidI	JAZDCV010000006.1	1333144	1332752	4.2e-177	70.229	0	-2
SidI	JAZDCV010000006.1	1332702	1332355	4.2e-177	67.241	0	-3
SidI	JAZDCV010000006.1	1333908	1333510	4.2e-177	60.15	0	-3
SidI	JAZDCV010000006.1	1332319	1331972	4.2e-177	48.276	0	-2
SidI	JAZDCV010000006.1	1333466	1333188	4.2e-177	43.434	0	-1
SidI	JAZDCV010000006.1	754114	755577	7.92e-30	23.194	0	1
SidI	JAZDCV010000006.1	1336323	1337456	1.55e-10	25	0	3
SidI	JAZDCV010000006.1	975770	975351	5.46e-09	30.667	0	-1
SidI	JAZDCV010000006.1	1319188	1318598	3.15e-08	25.253	0	-2
SidI	JAZDCV010000019.1	5629	3968	1.89e-134	42.321	0	-1
SidI	JAZDCV010000018.1	154513	152969	6.52e-125	41.491	0	-2
SidI	JAZDCV010000026.1	299668	300417	1.92e-121	35.827	0	1
SidI	JAZDCV010000026.1	300525	300866	1.92e-121	54.386	0	3
SidI	JAZDCV010000026.1	299252	299590	1.92e-121	46.903	0	2
SidI	JAZDCV010000026.1	300926	301273	1.92e-121	47.863	0	2
SidI	JAZDCV010000026.1	321159	322046	1.55e-89	38.816	0	3
SidI	JAZDCV010000026.1	320323	320886	1.55e-89	35.052	0	1
SidI	JAZDCV010000026.1	320930	321052	1.55e-89	39.024	0	2
SidI	JAZDCV010000026.1	320151	320270	1.55e-89	35	0	3
SidI	JAZDCV010000026.1	223348	222818	3.81e-12	29.348	0	-2
SidI	JAZDCV010000026.1	222767	222690	3.81e-12	42.308	0	-1
SidI	JAZDCV010000026.1	315009	315569	2.8e-06	25.616	0	3
SidI	JAZDCV010000012.1	431554	432696	3.23e-111	50.131	0	1
SidI	JAZDCV010000012.1	349795	350871	7.23e-24	28.496	0	1
SidI	JAZDCV010000012.1	430843	431124	1.17e-21	45.263	0	1
SidI	JAZDCV010000012.1	431172	431414	1.17e-21	25.806	0	3
SidI	JAZDCV010000020.1	299756	298317	4.06e-44	29.31	0	-3
SidI	JAZDCV010000020.1	557030	556176	1.06e-13	25.85	0	-3
SidI	JAZDCV010000020.1	555973	555536	3.26e-08	28.667	0	-1
SidI	JAZDCV010000020.1	419303	419905	1.88e-07	28.91	0	2
SidI	JAZDCV010000004.1	1129715	1131244	2.38e-41	27.017	0	2
SidI	JAZDCV010000004.1	1117565	1118329	1.65e-13	26.996	0	2
SidI	JAZDCV010000004.1	1461957	1462319	7e-11	33.858	0	3
SidI	JAZDCV010000010.1	177453	175963	2.2e-40	27.704	0	-2
SidI	JAZDCV010000010.1	237101	238690	8.15e-18	24.044	0	2
SidI	JAZDCV010000010.1	1070276	1069200	6.71e-11	23.861	0	-3
SidI	JAZDCV010000003.1	2356922	2358439	4.64e-30	27.444	0	2
SidI	JAZDCV010000003.1	1469050	1469595	4.9e-28	30.769	0	1
SidI	JAZDCV010000003.1	1468029	1468967	4.9e-28	25.455	0	3
SidI	JAZDCV010000003.1	618887	618036	8.8e-21	28	0	-2
SidI	JAZDCV010000003.1	1323814	1322360	1.21e-19	24.517	0	-3
SidI	JAZDCV010000003.1	2314480	2315979	1.37e-19	21.881	0	1
SidI	JAZDCV010000009.1	453009	454562	8.81e-30	25.181	0	3
SidI	JAZDCV010000013.1	930814	932268	9.67e-29	25.969	0	1
SidI	JAZDCV010000013.1	1042600	1041509	1.27e-28	28.382	0	-1
SidI	JAZDCV010000013.1	675550	676635	1.39e-24	28.46	0	1
SidI	JAZDCV010000033.1	178069	178779	9.71e-27	29.675	0	1
SidI	JAZDCV010000033.1	178886	179164	9.71e-27	24.752	0	2
SidI	JAZDCV010000033.1	154303	153401	2.6e-09	23.701	0	-1
SidI	JAZDCV010000033.1	153323	153027	2.6e-09	29.808	0	-3
SidI	JAZDCV010000011.1	242105	243574	9.56e-26	27.466	0	2
SidI	JAZDCV010000001.1	1330410	1331765	1.12e-25	23.952	0	3
SidI	JAZDCV010000001.1	1619329	1618166	1.66e-24	26.225	0	-3
SidI	JAZDCV010000001.1	1614538	1613345	3.67e-15	22.195	0	-3
SidI	JAZDCV010000001.1	1273272	1273790	2.1e-11	34.211	0	3
SidI	JAZDCV010000001.1	179642	180043	1.55e-10	31.973	0	2
SidI	JAZDCV010000023.1	112331	113053	1.48e-22	30.556	0	2
SidI	JAZDCV010000023.1	438265	437228	6.65e-11	25.208	0	-1
SidI	JAZDCV010000039.1	69923	69054	3e-22	26.645	0	-1
SidI	JAZDCV010000002.1	2036491	2037069	4.78e-18	34.314	0	1
SidI	JAZDCV010000002.1	1237464	1236241	6.98e-17	24.036	0	-1
SidI	JAZDCV010000002.1	2615164	2614457	7.44e-16	29.6	0	-3
SidI	JAZDCV010000002.1	2615342	2615229	7.44e-16	34.211	0	-2
SidI	JAZDCV010000002.1	1164812	1165105	2.99e-10	30.769	0	2
SidI	JAZDCV010000002.1	1164600	1164770	2.99e-10	37.097	0	3
SidI	JAZDCV010000002.1	1812415	1811480	1.12e-07	23.839	0	-3
SidI	JAZDCV010000002.1	1069617	1069324	4.71e-06	33.645	0	-1
SidI	JAZDCV010000021.1	173247	173960	3.25e-16	27.572	0	3
SidI	JAZDCV010000034.1	213122	212673	9.18e-16	32.903	0	-1
SidI	JAZDCV010000042.1	73603	72659	1.74e-15	27.356	0	-3
SidI	JAZDCV010000007.1	786222	784918	2.42e-14	20.915	0	-3
SidI	JAZDCV010000007.1	396276	397271	2.98e-09	22.874	0	3
SidI	JAZDCV010000007.1	207679	208242	2.73e-08	26.702	0	1
SidI	JAZDCV010000032.1	101926	101294	1.36e-12	25.455	0	-2
SidI	JAZDCV010000032.1	101205	100903	1.36e-12	25.926	0	-3
SidI	JAZDCV010000032.1	102089	101961	1.36e-12	35.556	0	-1
SidI	JAZDCV010000029.1	235917	237368	2.92e-12	21.357	0	3
SidI	JAZDCV010000029.1	253881	255053	1.02e-11	23.245	0	3
SidI	JAZDCV010000005.1	1551348	1550299	3.14e-09	21.481	0	-2
SidI	JAZDCV010000014.1	505010	504498	9.57e-09	30.481	0	-1
SidI	JAZDCV010000015.1	144774	144475	7.02e-06	32.381	0	-2
SidL	JAZDCV010000033.1	109346	110860	2.14e-143	53.137	0	2
SidL	JAZDCV010000006.1	1342346	1342050	3.63e-25	29.268	0	-1
SidL	JAZDCV010000006.1	1341979	1341800	3.63e-25	50.82	0	-2
SidL	JAZDCV010000005.1	1553739	1553443	4.19e-24	30.894	0	-2
SidL	JAZDCV010000005.1	1553381	1553193	4.19e-24	47.619	0	-3
